# Supplementary material for: Enrichment of a mixed microbial culture for PHA production with used cooking oil as substrate
Source: Bioprocess Biosyst Eng. 2026 Jul 9;49(8):2045–59. doi: 10.1007/s00449-026-03359-x (PMC13424269; doi:10.1007/s00449-026-03359-x)
Supplement: Supplementary file 2 — Supplementary Material 2 [file 449_2026_3359_MOESM2_ESM.xlsx]

## Sheet: Hoja1
Table S.4. Spearman’s rank correlation coefficients of the relative abundances of the bacterial and fungal dominant populations and the PHBV and Fatty acids accumulations. Negative correlation coefficients are coloured in red. Absolute values of significant correlations (ρ>0.30) are in bold
	OtuB00001_ (Burkholderia)	OtuB00002_ (Curvibacter)	OtuB00003_ (Kryptousia)	OtuB00004_ (Acinetobacter)	OtuB00005_ (Gordonia)	OtuB00006_ (Dulcicalothrix)	OtuB00007_ (Gordonia)	OtuB00008_ (Azospirillum)	OtuB00009_ (Bacillus)	OtuB00010_ (Pararhizobium)	OtuB00011_ (Gemmobacter)	OtuB00012_ (Epilithonimonas)	OtuB00013_ (Gordonia)	OtuB00014_ (Fimbriimonas)	OtuB00015_ (Gordonia)	OtuB00016_ (Niastella)	OtuB00017_ (Dyella)	OtuB00018_ (Chitinophaga)	OtuB00019_ (Ferruginibacter)	OtuB00020_ (Sediminibacterium)	OtuB00021_ (Mycolicibacterium)	OtuB00022_ (Luteolibacter)	MinBacterialOtus	OtuF00001_ (Geotrichum)	OtuF00002_ (Geotrichum)	OtuF00003_ (Pascua)	OtuF00004_ (Meyerozyma)	OtuF00005_ (Mortierella)	OtuF0006_ (Ceraceosorus)	OtuF00007_ (Wickerhamiella)	OtuF00008_ (Malassezia)	OtuF00009_ (Xenoacremonium)	OtuF00010_ (Cutaneotrichosporon)	MinFungalOtus	PHBV end feast (%)
Otu00002_(Curvibacter)	-0.189509
Otu00003_(Kryptousia)	0.372264	0.47174
Otu00004_(Acinetobacter)	0.182077	0.252197	0.622451
Otu00005_(Gordonia)	-0.348639	0.334135	0.0207934	-0.0250513
Otu00006_(Dulcicalothrix)	-0.000104646	0.395541	0.098575	-0.14157	0.67835
Otu00007_(Gordonia)	-0.409497	0.485871	0.415048	0.164545	0.052394
Otu00008_(Azospirillum)	0.431308	0.130526	0.372316	0.761335	0.104064	0.218225	-0.0651449
Otu00009_(Bacillus)	-0.0852909	0.300736	-0.135124	-0.128792	0.0215965	0.49384	0.304613	0.162713
Otu00010_(Pararhizobium)	-0.136656	0.620749	0.117526	0.00917306	0.262279	0.687148	0.472294	0.234386	0.843911
Otu00011_(Gemmobacter)	-0.313866	0.587543	0.387057	0.364869	0.197838	0.190406	0.570666	0.205786	0.30553	0.532841
Otu00012_(Epilithonimonas)	-0.309817	0.440597	0.252531	0.0778919	0.419562	0.623917	0.40684	-0.0503583	0.325334	0.482282	0.313176
Otu00013_(Gordonia)	0.118539	0.698933	0.878386	0.548802	0.252668	0.243363	0.385089	0.289316	-0.109879	0.222055	0.532357	0.404514
Otu00014_(Fimbriimonas)	0.0773357	0.474209	0.0428823	0.0792654	0.0866194	0.546673	0.300461	0.416941	0.859831	0.880988	0.511096	0.237918	0.0927454
Otu00015_(Gordonia)	0.149762	0.289821	0.346238	-0.00725531	-0.193844	0.276728	0.515732	0.0905333	0.608204	0.634971	0.601861	0.180711	0.252531	0.689251
Otu00016_(Niastella)	-0.152916	0.28824	-0.161479	-0.116649	0.0542019	0.441545	0.321269	0.139541	0.933703	0.803988	0.32948	0.297336	-0.141629	0.861225	0.635641
Otu00017_(Dyella)	0.925457	-0.227885	0.388019	0.0667602	-0.294288	0.0891629	-0.299802	0.330312	-0.0772657	-0.103118	-0.226502	-0.256658	0.161686	0.0691912	0.292083	-0.165971
Otu00018_(Chitinophaga)	0.83389	-0.267255	0.182144	-0.168111	-0.173903	0.274125	-0.440938	0.165286	0.051357	-0.0368185	-0.32752	-0.0289838	0.0273354	0.0997089	0.230771	-0.0554153	0.896891
Otu00019_(Ferruginibacter)	-0.0407451	0.416959	0.708524	0.354986	0.348621	0.430342	0.651842	0.168278	-0.0367616	0.262534	0.247604	0.540817	0.661404	0.00873989	0.213383	-0.0448118	0.0682032	-0.049318
Otu00020_(Sediminibacterium)	-0.159987	0.400964	0.0394823	-0.11728	0.0723149	0.562856	0.584338	0.084901	0.886936	0.887572	0.316179	0.422114	0.0296464	0.783837	0.652081	0.870391	-0.110694	-0.0481308	0.287911
Otu00021_(Mycolicibacterium)	-0.317623	0.420018	-0.00916553	-0.26037	0.76238	0.786942	0.146238	-0.119409	0.326282	0.453277	0.164181	0.713953	0.252531	0.264702	0.0307798	0.316342	-0.253763	0.0234892	0.269721	0.356033
Otu00022_(Luteolibacter)	-0.22072	0.406629	-0.109151	-0.375774	0.346636	0.800024	0.400929	-0.116934	0.679255	0.82802	0.220456	0.563948	0.0227929	0.622105	0.455646	0.634284	-0.112336	0.0844404	0.306003	0.802711	0.599128
Minority Bacterial Otus	-0.518572	-0.164427	0.000547196	0.422587	0.322572	-0.051947	0.310944	0.208966	-0.0988624	-0.0950882	0.107402	0.220383	-0.0373461	-0.21954	-0.324213	-0.0550466	-0.527376	-0.599456	0.323376	0.000277069	0.0521204	-0.164151
OtuF00001_(Geotrichum)	0.457352	-0.143029	-0.139832	-0.487367	-0.570471	-0.0403486	-0.157226	-0.307489	0.334916	0.125852	-0.228736	-0.069848	-0.300319	0.254029	0.435123	0.293125	0.472666	0.597933	-0.314123	0.244679	-0.165108	0.218822	-0.724027
OtuF00002_(Geotrichum)	0.148636	0.429443	0.746543	0.735495	0.227829	0.113639	0.320918	0.561924	-0.15815	0.103838	0.352358	0.123937	0.739476	0.0523644	0.0890796	-0.149085	0.134465	-0.101729	0.612687	-0.0108031	-0.00366918	-0.143449	0.261327	-0.494415
OtuF00003_(Pascua)	0.204975	0.230394	0.65821	0.737671	0.109192	-0.032527	0.185701	0.599478	-0.136261	-0.0207949	0.249606	-0.0225587	0.599504	0.0176907	0.0553775	-0.114121	0.169656	-0.0758017	0.432079	-0.0661262	-0.105455	-0.335347	0.315142	-0.462826	0.930881
OtuF00004_(Meyerozyma)	-0.350237	0.133557	0.0784091	0.185618	0.534731	0.420092	0.150295	0.170581	-0.117268	0.0863026	0.242599	0.45605	0.325187	-0.0709018	-0.189976	-0.173833	-0.26495	-0.188168	0.329703	-0.0690827	0.465699	0.17825	0.381174	-0.590578	0.436232	0.355371
OtuF00005_(Mortierella)	-0.269951	0.619679	-0.0743324	0.15747	0.452789	0.490496	0.113605	0.34809	0.425947	0.609011	0.578024	0.287681	0.246642	0.637833	0.1594	0.411858	-0.316982	-0.244795	-0.0938885	0.297799	0.477929	0.400026	-0.0664507	-0.265389	0.0850461	-0.0232189	0.352997
OtuF00006_(Ceraceosorus)	-0.45776	0.567458	-0.0293679	-0.359815	0.589606	0.75573	0.446515	-0.257086	0.461539	0.624988	0.27014	0.691202	0.224859	0.385109	0.228197	0.447111	-0.377067	-0.151414	0.354146	0.581422	0.858142	0.794643	-0.0429957	-0.0311359	-0.0412226	-0.213559	0.397321	0.507718
OtuF00007_(Wickerhamiella)	0.116174	0.0935584	-0.0146762	0.093693	0.499264	0.469361	-0.279256	0.341577	-0.193006	0.00271819	-0.0114164	0.17462	0.200032	0.0285872	-0.290127	-0.26096	0.152261	0.231286	0.0632756	-0.243166	0.374923	0.101044	-0.0433492	-0.3071	0.341264	0.268503	0.738121	0.387959	0.200556
OtuF00008_(Malassezia)	-0.346257	0.227729	0.12203	0.313851	0.542069	0.428395	0.160487	0.264255	-0.0961044	0.166897	0.375518	0.508368	0.368129	0.0237755	-0.132358	-0.126145	-0.285352	-0.215049	0.343711	-0.0565598	0.423708	0.205041	0.379815	-0.582613	0.482333	0.356114	0.954644	0.446139	0.369028	0.732181
OtuF00009_(Xenoacremonium)	-0.0286145	0.42568	0.387154	0.648508	0.329536	0.137858	0.234276	0.634932	0.106903	0.242871	0.205224	-0.0303037	0.385387	0.250774	-0.0323421	0.178169	-0.147195	-0.357778	0.364962	0.173808	0.0301678	-0.0729877	0.382941	-0.56196	0.757247	0.761702	0.213823	0.286312	0.0308652	0.163472	0.261474
OtuF00010_(Cutaneotrichosporon))	0.211208	0.0272553	0.262733	0.46568	0.40115	0.201737	-0.14006	0.596559	-0.0188394	0.0331371	-0.0264275	-0.105696	0.184556	0.105512	-0.123905	0.0541056	0.130504	0.0211714	0.193937	-0.0266205	0.0776287	-0.16209	0.330778	-0.433713	0.650523	0.74668	0.253373	0.0286966	-0.140891	0.365167	0.271461	0.762975
Minority Fungal Otus	-0.2213	0.361491	0.16701	0.357094	0.721581	0.376449	-0.0780015	0.364857	0.0465302	0.192992	0.242191	0.289856	0.363509	0.138407	-0.161982	0.141948	-0.280012	-0.22883	0.192014	0.00288991	0.530383	0.0329077	0.335651	-0.582748	0.553609	0.558739	0.49811	0.414822	0.293016	0.449244	0.545491	0.674136	0.740127
PHBV end feast (%)	0.623803	0.106746	0.139315	-0.298561	-0.090411	0.250683	-0.465617	-0.0607642	0.0065755	0.0230169	-0.168927	0.020137	0.211233	0.111704	0.171781	-0.0854322	0.651358	0.803029	-0.188877	-0.128597	0.191507	0.123761	-0.864658	0.574382	-0.138804	-0.175137	-0.115938	0.0673583	0.083107	0.310256	-0.140432	-0.38088	-0.167809	-0.117979
Fatty acids end feast (%)	-0.0956665	0.00082429	0.148767	-0.125428	0.113014	0.373535	0.177945	-0.2418	-0.0280555	0.0456227	0.0567201	0.698631	0.229315	-0.14851	0.090822	-0.101081	0.019048	0.231088	0.420531	0.0640906	0.380548	0.327902	0.00287672	0.106957	-0.0420493	-0.16289	0.424153	-0.079197	0.404277	0.176356	0.424561	-0.422928	-0.341377	-0.100833	0.2
